# Supplementary material for: Analysis of patchclamp recordings: model-free multiscale methods and software
Source: Eur Biophys J. 2021 Apr 9;50(2):187–209. doi: 10.1007/s00249-021-01506-8 (PMC8071803; doi:10.1007/s00249-021-01506-8)
Supplement: Supplementary file 2 — Supplementary file2 (zip 64 KB) [file 249_2021_1506_MOESM2_ESM.zip]

Archive with 12 entries (11 files):
- tutorial/
- tutorial/compareFit.csv
- tutorial/expectedResultsJsmurfHeterogeneous.RDS
- tutorial/comparePlotFull.png
- tutorial/expectedResultsJsmurfHomogeneous.RDS
- tutorial/expectedResultsHildeHeterogeneous.RDS
- tutorial/compareHistogram.png
- tutorial/fit.csv
- tutorial/comparePlotZoom.png
- tutorial/expectedResultsHildeHomogeneous.RDS
- tutorial/expectedResultsJules.RDS
- tutorial/tutorial.R
