# Supplementary material for: Analysis of patchclamp recordings: model-free multiscale methods and software
Source: Eur Biophys J. 2021 Apr 9;50(2):187–209. doi: 10.1007/s00249-021-01506-8 (PMC8071803; doi:10.1007/s00249-021-01506-8)
Supplement: Supplementary file 2 — Supplementary file2 (zip 64 KB) [file 249_2021_1506_MOESM2_ESM.zip › tutorial/compareFit.csv]

left	right	value
0.648332	0.850034	42.8418299394337
0.850034	0.904146	41.7636223124833
0.904146	1.236967	42.7217095541493
1.236967	1.273169	42.0085702439348
1.273169	1.273713	30.0525736765311
1.273713	1.408658	42.1487573865218
1.408658	1.408949	27.7122957152924
1.408949	1.573459	42.7740325297208
1.573459	1.633034	41.744451051055
1.633034	1.725283	42.3676935839361
1.725283	1.725567	30.8984066752483
1.725567	1.774634	42.585781339143
1.774634	1.873872	41.4996154236834
1.873872	2.28701	42.493869580857
2.28701	2.35631	42.8177611746044
2.35631	2.38241	42.4195960303296
2.38241	2.45466	41.947333261072
2.45466	2.455714	30.3327181984143
2.455714	2.48649	41.7457857517781
2.48649	2.501183	41.286367713424
2.501183	2.639717	42.3936303415633
2.639717	2.752818	42.3053311958344
2.752818	2.75333	28.6124587896101
2.75333	2.80487	42.4567299808251
2.80487	2.86069	41.9601808363433
2.86069	2.917802	42.6254560189743
2.917802	2.922687	32.7152887669066
2.922687	2.954021	31.9559236269275
