# Supplementary material for: Analysis of patchclamp recordings: model-free multiscale methods and software
Source: Eur Biophys J. 2021 Apr 9;50(2):187–209. doi: 10.1007/s00249-021-01506-8 (PMC8071803; doi:10.1007/s00249-021-01506-8)
Supplement: Supplementary file 2 — Supplementary file2 (zip 64 KB) [file 249_2021_1506_MOESM2_ESM.zip › tutorial/tutorial.R]

# This tutorial allows users to test whether the methods are working on their system
# it runs all five methods on the gramA data set available in the clampSeg package
# type '? gramA' to get more information about this data set
# the resulted fits will be compared with expected results which are saved in RDS files

# The following two argument choices are only picked for this tutorial and 
# should not be copy pasted to an actual data analysis:

# The number of Monte-Carlo simulations r is set to 10 to avoid long run times
# we strongly recommend to choose a larger number in a data analysis
# concrete recommendations are given in the main paper

# The chosen options argument disables loading of stored Monte-Carlo simulations
# this ensures that stored simulations with a larger number of repetitions are not
# loaded since they would lead to slightly different fits (more accurate ones)
# this option should not be used in practice unless a specific reason exists

library(clampSeg)
data <- gramA

# the used filter
library(lowpassFilter)
filter <- lowpassFilter(type = "bessel", param = list(pole = 4L, cutoff = 1e3 / 1e4),
                        sr = 1e4)

# JSMURF assuming homogeneous noise
fit1 <- jsmurf(data, filter = filter, family = "jsmurfPS",
               alpha = 0.05, r = 10,
               options = list(load = list()))
# JSMURF allowing heterogeneous noise
fit2 <- jsmurf(data, filter = filter, family = "hjsmurf",
               alpha = 0.05, r = 10,
               options = list(load = list()))
# JULES assuming homogeneous noise
fit3 <- jules(data, filter = filter, alpha = 0.05, r = 10,
              options = list(load = list()))
# HILDE assuming homogeneous noise
fit4 <- hilde(data, filter = filter, family = "jsmurfPS", method = "LR",
              alpha1 = 0.01, alpha2 = 0.04, r = 10, lengths = 1:20,
              options = list(load = list()),
              suppressWarningNoDeconvolution = TRUE)
# HILDE allowing heterogeneous noise
fit5 <- hilde(data, filter = filter, family = "hjsmurf", method = "2Param",
              alpha1 = 0.01, alpha2 = 0.04, r = 10, lengths = 1:65,
              options = list(load = list()),
              suppressWarningNoDeconvolution = TRUE)


all.equal(fit1, readRDS("expectedResultsJsmurfHomogeneous.RDS"))
all.equal(fit2, readRDS("expectedResultsJsmurfHeterogeneous.RDS"))
all.equal(fit3, readRDS("expectedResultsJules.RDS"))
all.equal(fit4, readRDS("expectedResultsHildeHomogeneous.RDS"))
all.equal(fit5, readRDS("expectedResultsHildeHeterogeneous.RDS"))


fit <- fit3
time <- seq_along(data) / filter$sr

# plot of the full data set
# this should look as in 'comparePlotFull.png'
par(mar = c(4.5, 4.5, 0.5, 0.5))
plot(time, data, pch = 16, col = "grey30", ylab = "Conductance in nS",
     xlab = "Time in s", cex.lab = 1.8, cex.axis = 1.8)
lines(fit, col = "#FF0000", lwd = 3)


# zoom into single peak
# this should look as in 'comparePlotZoom.png'
par(mar = c(4.5, 4.5, 0.5, 0.5))
plot(time, data, pch = 16, xlim = c(1.407, 1.411),
     col = "grey30", ylab = "Conductance in nS",
     xlab = "Time in s", cex.lab = 1.8, cex.axis = 1.8)

ind <- seq(1.406, 1.412, 1e-6)
convolvedSignal <- lowpassFilter::getConvolution(ind, fit, filter)
lines(ind, convolvedSignal, col = "blue", lwd = 3)

lines(fit, col = "#FF0000", lwd = 3)


# sets segments that could not be deconvolded to NA
# in this example no segment is effected  
fit$value[attr(fit, "noDeconvolution")] <- NA
fit$rightEnd[attr(fit, "noDeconvolution") - 1] <- NA
fit$rightEnd[attr(fit, "noDeconvolution")] <- NA
fit$leftEnd[attr(fit, "noDeconvolution")] <- NA
if (length(attr(fit, "noDeconvolution")) > 0) {
  if (attr(fit, "noDeconvolution")[
    length(attr(fit, "noDeconvolution"))] == length(fit$leftEnd)) {
    fit$leftEnd[attr(fit, "noDeconvolution")[
      -length(attr(fit, "noDeconvolution"))] + 1] <- NA
  } else {
    fit$leftEnd[attr(fit, "noDeconvolution") + 1] <- NA
  }
}

# stores the fit in a csv file
csvFit <- data.frame(left = fit$leftEnd[-c(1, length(fit$leftEnd))],
                    right = fit$rightEnd[-c(1, length(fit$rightEnd))],
                    value = fit$value[-c(1, length(fit$value))])
write.csv(csvFit, file = "fit.csv", row.names = FALSE)

# tests whether the saved fit is equal to the expected result
compare <- read.csv("compareFit.csv")
all.equal(csvFit, compare)
readFit <- read.csv("fit.csv")
all.equal(readFit, compare)
  

# point amplitude histogram (histogram of the raw data)
# this should look as in 'compareHistogram.png'
hist(data, breaks = seq(24, 50, 1),
     main = "", xlab = "Conductance in nS")
abline(v = suppressWarnings(modeest::mlv(data[data >= 25 & data <= 35],
                                         method = "hsm")), col = "red", lwd = 2)
abline(v = suppressWarnings(modeest::mlv(data[data >= 38 & data <= 48],
                                         method = "hsm")), col = "red", lwd = 2)
